# Supplementary material for: Association between SGLT2 Inhibitors and Cardiac Rehabilitation Outcomes in Patients with Cardiovascular Disease and Type 2 Diabetes Mellitus
Source: J Clin Med. 2022 Oct 9;11(19):5956. doi: 10.3390/jcm11195956 (PMC9571431; doi:10.3390/jcm11195956)
Supplement: Supplementary file 1 [file jcm-11-05956-s001.zip]

Archive with 1 entries (1 files):
- jcm-1888427-supplementary.pdf
